# Supplementary material for: Ultra-Efficient Removal of Crystal Violet Dye Using Industrial Brine and Horn-Derived Biochar: Synergistic Action of Salting-Out/Adsorption
Source: Toxics. 2025 Nov 30;13(12):1039. doi: 10.3390/toxics13121039 (PMC12737601; doi:10.3390/toxics13121039)
Supplement: Supplementary file 1 [file toxics-13-01039-s001.zip]

Archive with 1 entries (1 files):
- toxics-3990252-supplementary.pdf
